# Supplementary material for: The Association of Childhood Allergic Diseases with Prenatal Exposure to Pollen Grains Through At-Birth DNA Methylation
Source: Epigenomes. 2025 Mar 11;9(1):9. doi: 10.3390/epigenomes9010009 (PMC11940834; doi:10.3390/epigenomes9010009)
Supplement: Supplementary file 1 [file epigenomes-09-00009-s001.zip]

Archive with 1 entries (1 files):
- epigenomes-3443346-3-14supplementary.xlsx
