# Supplementary material for: The Association of Childhood Allergic Diseases with Prenatal Exposure to Pollen Grains Through At-Birth DNA Methylation
Source: Epigenomes. 2025 Mar 11;9(1):9. doi: 10.3390/epigenomes9010009 (PMC11940834; doi:10.3390/epigenomes9010009)
Supplement: Supplementary file 1 [file epigenomes-09-00009-s001.zip › epigenomes-3443346-3-14supplementary.xlsx]

## Sheet: S1A
Table S1A. List of PPG-associated CpGs obtained from screening and their corresponding genetic information
CpG	Selection Proportion	Estimate	p-value	Chromosome	Gene Name	Gene Location
cg01375976	71	0.0327028	9.51e-05	7	ZNF3	TSS1500
cg13814708	56	0.0282828	0.000101326	3	CAND2	TSS200
cg22654601	69	-0.0154324	0.000128994	8	ATP6V1H	TSS200;TSS1500
cg15150215	68	-0.022531	0.000140733	16	TBL3	TSS1500
cg07046197	69	-0.0252345	0.000158497	17	CDC27	TSS1500
cg10571824	70	0.0390894	0.000168841	6	MADL1	Body
cg26202797	72	0.0272334	0.000208777	6
cg26525457	62	0.0387686	0.000212192	11	CYTH1	Body
cg19056515	66	0.0297103	0.00024712	17	LOC404266;HOXB5	Body;TSS200
cg25644556	69	-0.0524559	0.000250411	18	FAM38B	TSS1500
cg16999568	67	-0.0208783	0.000266868	17	SPATA22	TSS1500
cg19826439	63	-0.0340081	0.000316817	13	RCBTB1	TSS200
cg08048620	62	-0.0435233	0.000338729	17	MGC16275;TTYH2	TSS1500;1stExon;5'UTR
cg07785726	56	-0.0378279	0.000372995	16	FBXO31	Body
cg24028141	61	0.0265312	0.000439049	6
cg02458384	62	-0.048371	0.000491086	8	OPRK1	TSS200
cg04365180	66	-0.0183635	0.000493084	7	MAD1L1	Body
cg18627235	63	-0.048756	0.000499881	8	CHD7	Body
cg16149030	55	-0.0490433	0.00056892	7	SHH	Body
cg00929606	61	-0.0269485	0.000607034	22	ADM2	TSS1500
cg06384413	54	-0.0291546	0.000610135	10	ZCCHC24	3'UTR
cg09999109	59	-0.0425319	0.000662946	6
cg09386619	51	-0.0313313	0.000691976	20
cg23118561	55	0.100139	0.000723025	13
cg06098950	63	0.041325	0.000738778	6	HCG11	Body
cg22609722	65	-0.0309319	0.000773849	19	LTBP4	Body
cg15794640	59	-0.0193623	0.000789891	15	MAN2C1	TSS1500
cg06510438	55	-0.0252523	0.000815183	11
cg03179429	53	-0.0810372	0.000823267	14
cg09356014	57	-0.0219825	0.000851584	10	SH3PXD2A	Body
cg19097648	50	-0.047453	0.000879971	5	ATG12;AP3S1	1stExon;TSS200;5'UTR
cg15790214	58	-0.0282826	0.000938895	1	HCG11	Body
cg19898668	55	-0.0232354	0.000970299	14	REM2	3'UTR
cg11676546	52	0.0394053	0.000970466	1	CHD7	Exon31
cg01618530	56	-0.0445776	0.00100162	11	MUC5B	1stExon
cg15692992	59	-0.0245655	0.00100752	5	C5orf15	3'UTR
cg12318501	54	-0.0414775	0.00104088	19	ZNF99	TSS1500
cg11742909	54	-0.0419344	0.0010531	13
cg20297940	51	-0.0253263	0.0010553	17	EPN2	5'UTR;Body
cg20911165	58	0.0318688	0.00106424	7	MIR196B	TSS1500
cg04111078	57	0.0425695	0.00116907	2	HDAC4	Body
cg15497834	51	-0.0366879	0.00132324	17	CYTH1	Body

## Sheet: S1B
Table S1B. Estimates of 41 PPG-associated CpGs for asthma direction
	Overall (n = 236)		Overall with cell type adjustment (n = 236)		Cord blood (n = 192)		Guthrie cards (n = 44)
CpG	Estimate (Pollen)*	p-value	Estimate (Pollen)**	p-value	Estimate (Pollen)***	p-value	Estimate (Pollen)****	p-value
cg16149030	-0.0469029	0.00461775	-0.04664	0.0002	-0.0503149	0.001	-0.031611	0.0213
cg07046197	-0.0293659	0.00015321	-0.0261327	0.0003	-0.0248764	0.0018	-0.029027	0.1049
cg10571824	0.0441731	0.000264829	0.0408462	0.0004	0.0406629	0.0023	0.038794	0.074
cg11676546	0.0493116	0.000271232	0.046066	0.0004	0.0493463	0.0007	0.035646	0.2527
cg15790214	-0.0307317	0.000570071	-0.0286717	0.0006	-0.0334927	0.0005	-0.010812	0.5296
cg18627235	-0.041834	0.00904466	-0.0406209	0.0007	-0.0480047	0.0004	-0.011799	0.6638
cg22609722	-0.0425432	<0.0001	-0.0333264	0.0008	-0.0267754	0.0163	-0.059521	0.0058
cg09356014	-0.0253408	0.000805898	-0.0238794	0.0008	-0.0173775	0.0248	-0.044422	0.0099
cg26525457	0.0432969	0.000544275	0.0411375	0.0009	0.0461836	0.0013	0.026249	0.249
cg19097648	-0.0448161	0.00630105	-0.0421162	0.0009	-0.0462966	0.0013	-0.024943	0.3733
cg19826439	-0.03415	0.00126228	-0.0334797	0.0011	-0.0376882	0.0017	-0.017052	0.3803
cg25644556	-0.05291	0.00169368	-0.0473709	0.0012	-0.0495327	0.0036	-0.044604	0.107
cg15497834	-0.0398656	0.00145909	-0.0329902	0.0012	-0.0350469	0.0037	-0.025941	0.1568
cg02458384	-0.0434389	0.00585078	-0.0400313	0.0019	-0.0384315	0.0086	-0.04323	0.1435
cg15794640	-0.0223909	0.000656207	-0.0185106	0.0023	-0.0167022	0.0048	-0.023415	0.2316
cg22654601	-0.0126478	0.00203212	-0.0117646	0.0027	-0.00932314	0.0298	-0.020659	0.0201
cg03179429	-0.0630222	0.0197167	-0.0586976	0.0027	-0.0638083	0.0069	-0.043691	0.1111
cg04365180	-0.0195797	0.000778455	-0.016155	0.0034	-0.0145966	0.011	-0.020221	0.1956
cg06384413	-0.0294597	0.00249272	-0.0266064	0.0049	-0.0345481	0.0011	0.002594	0.9073
cg07785726	-0.034853	0.00272851	-0.0302946	0.0052	-0.0323841	0.0088	-0.028047	0.2273
cg24028141	0.0239614	0.00514098	0.0218757	0.0052	0.0239586	0.0076	0.016142	0.3315
cg26202797	0.0254205	0.00223321	0.0222114	0.0055	0.0243513	0.0043	0.016508	0.455
cg19898668	-0.0228827	0.00382743	-0.0192173	0.0065	-0.0181407	0.0254	-0.026611	0.0679
cg04111078	0.0479597	0.00165033	0.0397228	0.0075	0.0379831	0.0268	0.037457	0.2136
cg20911165	0.0338951	0.00228005	0.0224649	0.0082	0.0206403	0.0272	0.026535	0.2126
cg13814708	0.0254061	0.00175781	0.0186929	0.0083	0.0165708	0.0271	0.029511	0.1371
cg16999568	-0.0184912	0.00550871	-0.0162623	0.0098	-0.0124965	0.0225	-0.034696	0.1374
cg01618530	-0.0401116	0.00724565	-0.0353409	0.0101	-0.0429574	0.0087	-0.006333	0.774
cg08048620	-0.0381649	0.00711083	-0.0298844	0.0111	-0.0294119	0.0183	-0.0284	0.3581
cg06510438	-0.0192537	0.0232569	-0.0174685	0.0117	-0.0196067	0.0143	-0.00919	0.5124
cg15150215	-0.0202493	0.00316691	-0.0161469	0.0121	-0.0106452	0.1258	-0.037477	0.0158
cg12318501	-0.0287836	0.0320621	-0.0259097	0.014	-0.0169285	0.1391	-0.056126	0.0416
cg00929606	-0.023275	0.00822475	-0.0190984	0.0196	-0.0230808	0.0148	-0.008041	0.6207
cg15692992	-0.0246994	0.00353549	-0.0190984	0.0201	-0.0202587	0.0342	-0.01692	0.2868
cg20297940	-0.0227174	0.00991304	-0.0187312	0.023	-0.0168662	0.0865	-0.027376	0.0377
cg11742909	-0.0312122	0.0346911	-0.0283032	0.0253	-0.0350289	0.0214	-0.006592	0.7126
cg23118561	0.0785867	0.0242386	0.0661418	0.0556	0.0338666	0.3683	0.195891	0.0165
cg19056515	0.0208635	0.0221997	0.0161361	0.0629	0.013639	0.1404	0.027364	0.2565
cg06098950	0.0387011	0.00724246	0.0249101	0.0633	0.0111862	0.4687	0.078722	0.0043
cg01375976	0.0391976	<0.0001	0.0346204	<.0001	0.0289244	0.0003	0.058606	0.0041
cg09999109	-0.039288	0.00632825	-0.0396531	<.0001	-0.0432557	0.0002	-0.024313	0.0493
Note: All models controlled for maternal smoking, maternal asthma or wheeze, SES, and sex.
*Cell type unadjusted DNAm
**Cell type adjusted DNAm from both cord blood and Guthrie cards
***Cell type adjusted DNAm in cord blood (B cells, CD4+T cells, granulocytes, monocytes, natural killer (NK) cells, and nucleated red blood cells)
***Cell type adjusted DNAm in blood spots on Guthrie cards (B cells, CD4+T cells, eosinophils, monocytes, NK cells, and neutrophils)

## Sheet: S1C
Table S1C. Estimates of 42 PPG-associated CpGs for allergic rhinitis direction
	Overall (n = 236)		Overall with cell type adjustment (n = 236)		Cord blood (n = 192)		Guthrie cards (n = 44)
CpG	Estimate (Pollen)*	p-value	Estimate (Pollen)**	p-value	Estimate (Pollen)***	p-value	Estimate (Pollen)****	p-value
cg01375976	0.0333346	0.00015335	0.0283057	<.0001	0.024105	0.001	0.051961	0.0045
cg13814708	0.0285537	0.000109813	0.0211468	<.0001	0.02119	0.0031	0.026523	0.1704
cg22654601	-0.01476	0.000143825	-0.0132196	<.0001	-0.011358	0.0041	-0.024405	0.0165
cg15150215	-0.0242982	8.36864e-05	-0.0198571	<.0001	-0.016811	0.0092	-0.038663	0.0114
cg07046197	-0.0248718	0.000342654	-0.022375	<.0001	-0.024722	0.0005	-0.020631	0.2331
cg10571824	0.0457948	3.22496e-05	0.0425539	<.0001	0.045946	0.0002	0.037224	0.0574
cg26202797	0.022153	0.00261839	0.019682	<.0001	0.022888	0.0034	0.017068	0.4105
cg26525457	0.0462376	3.41817e-05	0.0435607	<.0001	0.044458	0.0006	0.039017	0.0739
cg19056515	0.0268568	0.00116562	0.0220363	<.0001	0.019067	0.024	0.039643	0.0798
cg25644556	-0.0539631	0.00036962	-0.0461701	<.0001	-0.047018	0.0028	-0.061545	0.024
cg16999568	-0.0207013	0.00048944	-0.0190722	<.0001	-0.015152	0.0025	-0.040939	0.068
cg19826439	-0.0331666	0.000781799	-0.0329371	<.0001	-0.035199	0.0023	-0.022209	0.2408
cg08048620	-0.0499582	0.000118716	-0.0413561	<.0001	-0.039215	0.0007	-0.049857	0.1315
cg07785726	-0.0418008	0.000168783	-0.0357907	<.0001	-0.03705	0.0023	-0.038364	0.1086
cg24028141	0.0303256	0.000143116	0.0263331	<.0001	0.029255	0.0006	0.020847	0.1913
cg02458384	-0.0497413	0.000632618	-0.0417374	<.0001	-0.043327	0.0013	-0.039085	0.1664
cg04365180	-0.0188011	0.000457901	-0.0154259	<.0001	-0.013811	0.011	-0.022942	0.1342
cg18627235	-0.0486611	0.000995262	-0.0430444	<.0001	-0.051185	<.0001	-0.020607	0.428
cg16149030	-0.0463751	0.00188479	-0.04316	<.0001	-0.050122	0.0004	-0.028831	0.0208
cg00929606	-0.028795	0.00030889	-0.0253513	<.0001	-0.029767	0.0007	-0.015545	0.3247
cg06384413	-0.0293817	0.00101712	-0.0271978	<.0001	-0.032235	0.0011	-0.011224	0.6147
cg09999109	-0.0461511	0.000381408	-0.0421268	<.0001	-0.045596	<.0001	-0.029503	0.0134
cg09386619	-0.0246737	0.0101059	-0.1688	0.0039	-0.018018	0.0895	-0.03583	0.0836
cg23118561	0.0957495	0.00214654	0.0859544	<.0001	0.057186	0.0983	0.197177	0.0096
cg06098950	0.0398114	0.00203301	0.0291727	<.0001	0.01633	0.246	0.088375	0.0007
cg22609722	-0.0315243	0.00123581	-0.0246737	<.0001	-0.016231	0.1209	-0.062624	0.0047
cg15794640	-0.0201751	0.000667577	-0.0170306	<.0001	-0.013426	0.0144	-0.025418	0.1795
cg06510438	-0.0256173	0.00110397	-0.0219687	<.0001	-0.023899	0.0014	-0.017245	0.2072
cg03179429	-0.078634	0.0013648	-0.0699291	<.0001	-0.076974	0.0005	-0.060669	0.0293
cg09356014	-0.0257248	0.000172641	-0.0243018	<.0001	-0.019884	0.0057	-0.042176	0.0107
cg19097648	-0.0515833	0.000611584	-0.0449589	<.0001	-0.049565	0.0002	-0.035855	0.1825
cg15790214	-0.0276507	0.000502846	-0.0268617	<.0001	-0.03388	0.0001	-0.001681	0.913
cg19898668	-0.0237344	0.00118222	-0.019519	<.0001	-0.018321	0.0187	-0.029124	0.0506
cg11676546	0.0476174	0.000143799	0.043357	<.0001	0.042744	0.0022	0.057914	0.0615
cg01618530	-0.0436174	0.00162431	-0.0361338	<.0001	-0.042103	0.0065	-0.01234	0.5561
cg15692992	-0.0244151	0.00156915	-0.0202205	<.0001	-0.022166	0.0125	-0.01832	0.1964
cg12318501	-0.0374257	0.00297956	-0.0318534	<.0001	-0.022779	0.0297	-0.065981	0.0159
cg11742909	-0.0355107	0.00796217	-0.028657	<.0001	-0.035763	0.01	-0.011212	0.5044
cg20297940	-0.0259928	0.00121175	-0.021917	<.0001	-0.024571	0.0072	-0.021336	0.0821
cg20911165	0.0329695	0.000856017	0.0227038	<.0001	0.02275	0.0064	0.029511	0.1369
cg04111078	0.0457338	0.000616097	0.0392821	<.0001	0.040584	0.0081	0.039052	0.1582
cg15497834	-0.0389768	0.000508125	-0.0350032	<0.0001	-0.038614	0.0004	-0.033937	0.0628
Note: All models controlled for maternal smoking, maternal rhinitis, SES, and sex.
*Cell type unadjusted DNAm
**Cell type adjusted DNAm from both cord blood and Guthrie cards
***Cell type adjusted DNAm (B cells, CD4+T cells, granulocytes, monocytes, natural killer (NK) cells, and nucleated red blood cells)
****Cell type adjusted DNAm (B cells, CD4+T cells, eosinophils, monocytes, NK cells, and neutrophils)

## Sheet: S2A
Table S2A. Associations of 41 PPG-associated CpGs with childhood asthma at age 6 years
	Overall (n = 236)		Overall with cell type adjustment (n = 236)		Cord blood (n = 192)		Guthrie cards (n = 44)
CpG	Estimate (Asthma)*	p-value	Estimate (Asthma)**	p-value	Estimate (Asthma)***	p-value	Estimate (Asthma)****	p-value
cg01375976	-0.6892	0.3627	-1.3586	0.169	-0.3815	0.7465	-10.8705	0.1032
cg13814708	1.4664	0.1534	1.325	0.2117	1.6658	0.2155	1.0886	0.6296
cg22654601	0.7517	0.6961	1.5033	0.4819	-0.4163	0.864	8.026	0.2226
cg15150215	1.2721	0.245	1.6518	0.1618	0.5392	0.6921	11.228	0.0898
cg07046197	-0.2796	0.7785	0.0417	0.9691	-0.1776	0.8875	0.2703	0.9016
cg10571824	-0.4637	0.4761	-0.5823	0.4023	-0.625	0.4213	-1.3509	0.5028
cg26202797	0.3518	0.7208	-0.0877	0.9342	1.0073	0.3878	-6.5297	0.1449
cg26525457	-0.3669	0.5654	-0.5203	0.4303	-0.7661	0.2883	0.982	0.6512
cg19056515	-0.3159	0.7332	-0.4085	0.6686	0.6941	0.5268	-4.585	0.1318
cg25644556	-0.3314	0.4596	-0.3921	0.4478	-0.2728	0.6232	-1.5435	0.3755
cg16999568	-2.0662	0.0961	-2.2687	0.0836	-2.7833	0.125	-2.6676	0.2479
cg19826439	-0.7626	0.3167	-0.563	0.4667	-0.4001	0.6394	-0.9029	0.6252
cg08048620	-0.7458	0.2119	-0.7664	0.2687	-1.3189	0.1129	0.8817	0.6565
cg07785726	0.1134	0.8648	0.2924	0.6807	-0.0301	0.969	1.245	0.4768
cg24028141	1.2245	0.1985	1.3265	0.2025	1.297	0.2653	2.8828	0.3713
cg02458384	-0.4671	0.3387	-0.6917	0.2388	-1.0827	0.0966	1.9358	0.3797
cg04365180	1.6756	0.2478	2.6087	0.1047	1.3208	0.4509	12.6314	0.1266
cg18627235	-0.4169	0.4039	-0.6728	0.2697	-0.7448	0.2752	-0.8441	0.5751
cg16149030	-0.2713	0.5592	-0.5696	0.3452	-0.6506	0.3059	0.085	0.9762
cg00929606	-1.8613	0.0475	-1.9773	0.0495	-2.0402	0.0701	-2.3098	0.4031
cg06384413	-0.7056	0.3558	-0.5213	0.5011	-0.0466	0.9567	-4.6596	0.1666
cg09999109	-0.5543	0.3125	-1.0268	0.1699	-1.1129	0.1592	1.5622	0.6399
cg23118561	0.0653	0.7668	0.0664	0.7645	0.0364	0.8861	-0.0838	0.8968
cg06098950	-0.6848	0.1962	-0.9205	0.1045	-1.0632	0.108	-0.0216	0.9868
cg22609722	0.321	0.6578	0.7049	0.376	0.057	0.9498	3.6649	0.1213
cg15794640	1.4787	0.2201	1.6851	0.166	1.5487	0.3379	2.1439	0.3178
cg06510438	-0.7119	0.4442	-0.4505	0.698	-0.5412	0.6695	-2.1986	0.5769
cg03179429	-0.1934	0.4935	-0.3564	0.3395	-0.3228	0.4231	-1.4828	0.3653
cg09356014	0.5924	0.5817	0.215	0.8537	0.3264	0.8085	-0.6588	0.8273
cg19097648	-0.2687	0.5854	-0.3798	0.5354	-0.5957	0.395	-0.1982	0.9034
cg15790214	-1.4307	0.1203	-1.7522	0.0867	-1.8813	0.0902	-1.3812	0.6431
cg19898668	0.252	0.789	0.7231	0.501	0.3273	0.7773	2.0094	0.5829
cg11676546	0.2165	0.722	0.1102	0.8598	0.8275	0.2425	-3.9433	0.1193
cg01618530	-0.7267	0.1324	-0.6497	0.2264	-0.4512	0.436	-3.6461	0.1215
cg15692992	-0.8825	0.3252	-0.9826	0.2965	-1.4094	0.1653	0.8129	0.8085
cg12318501	-1.4541	0.0222	-2.1842	0.0059	-2.3775	0.0083	-2.239	0.3466
cg11742909	-0.6878	0.1801	-0.9894	0.1031	-1.3598	0.0401	4.4323	0.2183
cg20297940	0.7569	0.4239	1.1407	0.2519	0.506	0.6327	8.7998	0.1081
cg20911165	0.1554	0.8085	-0.0718	0.9323	0.3674	0.7042	-1.6573	0.474
cg04111078	0.4841	0.3404	0.5857	0.2627	1.0494	0.0651	-3.2986	0.1499
cg15497834	-0.5421	0.3821	-0.6176	0.4086	-0.9411	0.2537	4.1896	0.28
Note: All models controlled for maternal asthma or wheeze, passive smoke exposure, SES, and sex.
*Cell type unadjusted DNAm
**Cell type adjusted DNAm from both cord blood and Guthrie cards
***Cell type adjusted DNAm in cord blood (B cells, CD4+T cells, granulocytes, monocytes, natural killer (NK) cells, and nucleated red blood cells)
****Cell type adjusted DNAm in blood spots on Guthrie cards (B cells, CD4+T cells, eosinophils, monocytes, NK cells, and neutrophils)

## Sheet: S2B
Table S2B. Associations of 41 PPG-associated CpGs with repeated measures of rhinitis at ages 2, 3, and 6 years
	Overall (n = 236)		Overall with cell type adjustment (n = 236)		Cord blood (n = 192)		Guthrie cards (n = 44)
CpG	Estimate (Rhinitis)*	p-value	Estimate (Rhinitis)**	p-value	Estimate (Rhinitis)***	p-value	Estimate (Rhinitis)****	p-value
cg01375976	0.553	0.2363	-1.0858	0.0821	0.9791	0.1724	-2.3811	0.2429
cg13814708	0.0848	0.8827	-0.0482	0.9355	-0.8819	0.2228	-4.3642	0.1105
cg22654601	0.3426	0.736	-0.2666	0.816	-0.1629	0.9077	-1.7805	0.5336
cg15150215	0.3285	0.6375	-0.3459	0.6365	1.8999	0.0491	5.1797	0.0996
cg07046197	0.1631	0.7854	-0.1392	0.8337	1.1409	0.1447	3.5595	0.0966
cg10571824	-0.2973	0.427	0.3408	0.3806	-0.4148	0.3216	-1.0348	0.5727
cg26202797	0.1404	0.8008	-0.2875	0.6261	-0.5861	0.3731	-9.7655	0.0649
cg26525457	-0.1428	0.6957	0.1198	0.749	0.0241	0.9525	1.0506	0.4281
cg19056515	-0.4331	0.4025	0.4577	0.3999	-0.7109	0.2897	0.5462	0.6927
cg25644556	-0.0752	0.7962	0.0125	0.9704	-0.2273	0.55	-2.3759	0.0839
cg16999568	0.1407	0.8333	-0.3656	0.61	1.9882	0.073	0.8253	0.4901
cg19826439	0.011	0.979	0.072	0.8677	0.2365	0.6189	2.4346	0.1268
cg08048620	-0.1638	0.5938	0.1835	0.6305	0.1267	0.7871	0.3267	0.7112
cg07785726	-0.1643	0.6436	0.1934	0.6099	0.1237	0.7651	1.1876	0.295
cg24028141	-0.4	0.4471	0.583	0.3168	-0.6511	0.3119	0.4589	0.8113
cg02458384	0.4409	0.1237	-0.7779	0.0343	0.957	0.0228	-0.3378	0.7439
cg04365180	-0.172	0.8219	0.3294	0.6875	0.0873	0.9317	0.3948	0.8607
cg18627235	0.1702	0.5371	-0.2931	0.3974	0.4598	0.2461	0.1428	0.8751
cg16149030	0.2266	0.4291	-0.4125	0.2625	0.462	0.228	2.5494	0.2227
cg00929606	-0.207	0.6916	0.1249	0.8226	0.025	0.9672	1.6034	0.3729
cg06384413	-0.1121	0.8066	0.1599	0.7332	-0.1932	0.7162	-0.3095	0.7841
cg09999109	0.1252	0.6877	-0.1953	0.673	0.5693	0.25	4.8347	0.0935
cg23118561	-0.146	0.2897	0.1388	0.3151	-0.212	0.1758	-0.3487	0.3399
cg06098950	0.4675	0.1591	-0.366	0.2872	0.2664	0.4884	-0.9248	0.3545
cg22609722	-0.2357	0.566	0.2498	0.576	-0.094	0.8597	1.3976	0.2352
cg15794640	-1.126	0.1072	0.9764	0.1678	-0.0255	0.9783	3.3565	0.1146
cg06510438	-0.2942	0.5753	0.5744	0.4001	-0.0785	0.9149	1.4328	0.529
cg03179429	0.203	0.263	-0.4061	0.0993	0.5686	0.0313	0.8237	0.4655
cg09356014	-0.2803	0.6583	0.1845	0.791	0.5015	0.5245	1.2721	0.7078
cg19097648	0.077	0.7799	-0.1051	0.7628	0.3413	0.3828	0.6105	0.5637
cg15790214	1.3885	0.0122	-1.5267	0.0124	1.5396	0.019	-1.1961	0.6364
cg19898668	-0.218	0.6694	0.3165	0.5806	-0.5583	0.3797	-0.8744	0.637
cg11676546	-0.2544	0.4481	0.2824	0.4059	-0.5741	0.1428	-0.5769	0.5166
cg01618530	-0.2513	0.3786	0.3664	0.2429	-0.4402	0.1919	-0.838	0.5286
cg15692992	-0.0803	0.8822	-0.0246	0.9659	0.3821	0.5358	3.4355	0.1611
cg12318501	-0.0711	0.8094	0.3959	0.3638	-0.161	0.7611	0.9733	0.3788
cg11742909	-0.192	0.5134	0.2562	0.4768	-0.1659	0.652	1.8416	0.353
cg20297940	0.5741	0.2923	-0.7	0.2181	0.9647	0.1162	3.4039	0.1515
cg20911165	0.1528	0.7066	-0.2857	0.611	-0.4537	0.4905	-3.0604	0.0719
cg04111078	0.1575	0.5962	-0.0945	0.759	-0.0319	0.9203	-0.6437	0.5924
cg15497834	-0.0655	0.8654	0.0575	0.9065	0.0416	0.936	0.3716	0.8366
Note: All models controlled for maternal rhinitis, passive smoke exposure, SES, and sex.
*Cell type unadjusted DNAm
**Cell type adjusted DNAm from both cord blood and Guthrie cards
***Cell type adjusted DNAm (B cells, CD4+T cells, granulocytes, monocytes, natural killer (NK) cells, and nucleated red blood cells)
****Cell type adjusted DNAm (B cells, CD4+T cells, eosinophils, monocytes, NK cells, and neutrophils)
